# Supplementary material for: Immune Cell-Specific and Isoform-Selective Regulation of CD44 in Pancreatic Ductal Adenocarcinoma Links Lymph Node Variant Loss and Exosomal CD44 to Clinical Outcome in Pancreatic Ductal Adenocarcinoma
Source: Cells. 2026 Feb 27;15(5):411. doi: 10.3390/cells15050411 (PMC12984284; doi:10.3390/cells15050411)
Supplement: Supplementary file 1 [file cells-15-00411-s001.zip]

Archive with 1 entries (1 files):
- cells-4162230-supplementary.pdf
